# Supplementary material for: Multivariate meta-analysis for non-linear and other multi-parameter associations
Source: Stat Med. 2012 Jul 16;31(29):3821–39. doi: 10.1002/sim.5471 (PMC3546395; doi:10.1002/sim.5471)
Supplement: Supplementary file 1 [file sim0031-3821-SD1.R]

####################################################################
# SUPPLEMENTARY WEB APPENDIX material:
#   "Multivariate meta-analysis for non-linear and other 
#     multi-parameter associations"
#   Gasparrini, Armstrong and Kenward
#   Statistics in Medicine 2012
####################################################################

####################################################################
# CREATE 3 OBJECTS:
#
# 1) A VECTOR WITH NAMES OF NMMAPS CITIES
#
# 2) A LIST WITH THE NMMAPS DATA FOR EACH CITY, INCLUDING:
#   - TIME, DAY, MONTH, YEAR, DOY, DOW
#   - MORTALITY (ALL-CAUSE)
#   - MEAN TEMPERATURE
#   - RESTORED O3 (MEAN + DETRENDED SERIES)
#
# 3) A DATAFRAME WITH CITY-LEVEL COVARIATES FOR NMMAPS CITIES, INCLUDING:
#   - AVERAGE MORTALITY, MEAN TEMPERATURE AND OZONE (SUMMER)
#   - REGION
#   - LATITUDE (NORTH), LONGITUDE (WEST) AND ALTITUDE (M)
#   - % OF PEOPLE LIVING IN URBAN ENVIRONMENT
#   - POP (X 10^5) AND POP DENSITY (1000 X KM^2)
#   - % OF ELDERLY (65+), HIGHLY EDUCATED, UNEMPLOYED, LIVING IN POVERTY
#
# NB: THE SCRIPT TAKES ~8MIN TO DOWLOAD THE DATA FROM THE EXTERNAL REPOSITORY,
#   IF DIRECTORIES HAVE NOT BEEN PREVIOUSLY CREATED. OTHERWISE, THE COMPUTING
#   TIME IS ~2MIN (IN A 2.66GHz-4GBRAM PC UNDER WINDOWS)
#
####################################################################

# LOAD THE PACKAGES (NMMAPSlite PACKAGE IS ASSUMED TO BE INSTALLED)
library(NMMAPSlite)
initDB()

####################################################################
# CITIES

NMMAPScities <- listCities()

####################################################################
# LIST OF DATAFRAMES FOR 98 CITIES

NMMAPSlist <- lapply(NMMAPScities, function(city) {

  data <- readCity(city, collapseAge = TRUE)
  data$year <- as.numeric(substr(data$date,1,4))
  data$month <- as.numeric(substr(data$date,6,7))
  data$day <- as.numeric(substr(data$date,9,10))
  data$time <- 1:nrow(data)
  data$doy <- sequence(tapply(data$year,data$year,length))
  data$tmean <- with(data,(tmpd-32)*5/9)
  data$o3 <- with(data,o3tmean+o3trend)

  data <- data[c("date","year","month","day","time","doy","dow",
    "death","o3","tmean")]
  return(data)
})
names(NMMAPSlist) <- NMMAPScities

####################################################################
# CITY-LEVEL META-PREDICTORS

meandeath <- sapply(NMMAPSlist, function(x) mean(x$death,na.rm=T))
meantmean <- sapply(NMMAPSlist, function(x) mean(x$tmean,na.rm=T))
mintmean <- sapply(NMMAPSlist, function(x) min(x$tmean,na.rm=T))
maxtmean <- sapply(NMMAPSlist, function(x) max(x$tmean,na.rm=T))
meano3 <- sapply(NMMAPSlist, function(x) mean(x$o3,na.rm=T))

cities <- getMetaData("cities")[match(NMMAPScities,
  getMetaData("cities")[,1]),]
citycensus <- getMetaData("citycensus")[match(NMMAPScities,
  getMetaData("citycensus")[,1]),]
counties <- getMetaData("counties")[match(NMMAPScities,
  getMetaData("counties")[,1]),]
latlong <- getMetaData("latlong")[match(NMMAPScities,
  getMetaData("latlong")[,1]),]

NMMAPSmod <- data.frame(row.names=NMMAPScities,
  name = cities$cityname,
  region = counties[,"region"],
  meandeath = meandeath,
  meantmean = meantmean, mintmean = mintmean, maxtmean = maxtmean, 
  meano3 = meano3,
  lat = latlong[,"lat"],
  long = latlong[,"long"],
  alt = latlong[,"alt"],
  purban = citycensus[,"Purban"] * 100,
  pop =cities[,"pop"]/10^5,
  density = cities[,"pop"] / citycensus[,"arealand"]*10^3,
  pold = with(citycensus,(male65to75+male75p+female65to75+female75p)/
    cities[,"pop"]) * 100,
  phigh = citycensus[,"Phigh"] * 100,
  punem = citycensus[,"Punem"] * 100,
  ppov = citycensus[,"Ppoverty"] * 100
)

####################################################################

rm("meandeath","meantmean","mintmean","maxtmean","meano3",
  "cities","citycensus","counties","latlong")
save.image("data.RData")
	
#
