# Supplementary material for: Multivariate meta-analysis for non-linear and other multi-parameter associations
Source: Stat Med. 2012 Jul 16;31(29):3821–39. doi: 10.1002/sim.5471 (PMC3546395; doi:10.1002/sim.5471)
Supplement: Supplementary file 2 [file sim0031-3821-SD2.R]

####################################################################
# SUPPLEMENTARY WEB APPENDIX material:
#   "Multivariate meta-analysis for non-linear and other 
#     multi-parameter associations"
#   Gasparrini, Armstrong and Kenward
#   Statistics in Medicine 2012
####################################################################

# LOAD THE DATA AND PACKAGES (dlnm PACKAGE IS ASSUMED TO BE INSTALLED)
load("data.RData")
library(dlnm) ; library(splines) ; library(tsModel)

# DEFINE THE REGION
table(NMMAPSmod$region)
regions <- c("IM")

# DEFINE THE SUBSET OF CITIES, WITH MOVING AVERAGE OF TEMPERATURE AT LAG 0-5
subdata <- NMMAPSlist[NMMAPSmod$region%in%regions]
for(i in seq(subdata)) subdata[[i]]$tmean05 <- runMean(subdata[[i]]$tmean,0:5)
subcities <- NMMAPScities[NMMAPSmod$region%in%regions]
submod <- NMMAPSmod[NMMAPSmod$region%in%regions,]
m <- length(subcities)

# TEMPERATURE RANGES (FOR LAG 0-5)
ranges <- t(sapply(subdata,function(x) range(x$tmean05,na.rm=T)))

# COMPUTE 25TH-75TH PERCENTILES OF META-VARIABLES
percmod <- round(sapply(submod[-(1:2)],function(x) {
  quantile(x,c(75,25)/100,na.rm=T)
}),1)

# DEFINE THE AVERAGE RANGE, CENTERING POINT, DEGREE AND TYPE OF THE SPLINE
# (THESE PARAMETERS CAN BE CHANGED BY THE USER FOR ADDITIONAL ANALYSES)
cen <- 20
bound <- colMeans(ranges)
degree <- 2
type <- "bs"

#
