# Supplementary material for: Multivariate meta-analysis for non-linear and other multi-parameter associations
Source: Stat Med. 2012 Jul 16;31(29):3821–39. doi: 10.1002/sim.5471 (PMC3546395; doi:10.1002/sim.5471)
Supplement: Supplementary file 3 [file sim0031-3821-SD3.R]

####################################################################
# SUPPLEMENTARY WEB APPENDIX material:
#   "Multivariate meta-analysis for non-linear and other 
#     multi-parameter associations"
#   Gasparrini, Armstrong and Kenward
#   Statistics in Medicine 2012
####################################################################

####################################################################
# MODEL SELECTION
#   COMPUTING TIME: ~1MIN (IN A 2.66GHz-4GBRAM PC UNDER WINDOWS)
####################################################################

# DEFINE PERCENTILES FOR KNOTS 
allperc <- c(5,10,27.5,35,50,65,72.5,90,95)
# DEFINE KNOTS AS AVERAGE PERCENTILES
allknots <- rowMeans(sapply(subdata,function(x) {
  quantile(x$tmean05,allperc/100,na.rm=T)
}))

# COMBINATIONS OF KNOTS FOR INCREASING DF
comb <- list(c(3,7),c(2,5,8),c(1,4,6,9),c(1,3,5,7,9))

# BUILT THE MATRIX OF Q-AIC VALUES FOR EACH CITY/COMBINATION
qaicmat <- matrix(0,m,length(comb),dimnames=list(subcities,NULL))

####################################################################
# RUN THE MODEL FOR EACH CITY, FOR EACH COMBINATION

# LOOP FOR CITIES
system.time(
for(i in seq(m)) {

  # LOAD DATA
  data <- subdata[[i]]

  # LOOP FOR KNOTS COMBINATIONS
  for(j in seq(comb)) {
    
    # SELECT THE KNOTS
    tempknots <- allknots[comb[[j]]]
    # CREATE THE CENTERED SPLINE
    # WARNING FOR PREDICTION BEYOND BOUNDARIES SUPPRESSED
    suppressWarnings(
      btmean05 <- onebasis(data$tmean05,type=type,degree=degree,
        knots=tempknots,bound=bound,cen=cen)
    )

    # RUN THE MODEL
    model <- glm(death ~ btmean05 + dow + ns(time,df=7*14),
      family=quasipoisson(), data)
  
    # COMPUTE AND SAVE THE Q-AIC VALUE
    loglik <- sum(dpois(model$y,model$fitted.values,log=TRUE))
    phi <- summary(model)$dispersion
    qaicmat[i,j] <- -2*loglik + 2*summary(model)$df[3]*phi
  }
})
  
####################################################################
# RESULTS

# SUM THE Q-AIC ACROSS CITIES
qaictot <- colSums(qaicmat)

# CHOSEN DF, PERCENTILES AND KNOTS AT MINIMUM Q-AIC
(df <- length(comb[[which.min(qaictot)]]) + 1 + (type=="bs")*(degree-1))
(perc <- allperc[comb[[which.min(qaictot)]]])
(knots <- allknots[comb[[which.min(qaictot)]]])

#
