# Supplementary material for: Multivariate meta-analysis for non-linear and other multi-parameter associations
Source: Stat Med. 2012 Jul 16;31(29):3821–39. doi: 10.1002/sim.5471 (PMC3546395; doi:10.1002/sim.5471)
Supplement: Supplementary file 4 [file sim0031-3821-SD4.R]

####################################################################
# SUPPLEMENTARY WEB APPENDIX material:
#   "Multivariate meta-analysis for non-linear and other 
#     multi-parameter associations"
#   Gasparrini, Armstrong and Kenward
#   Statistics in Medicine 2012
####################################################################

####################################################################
# RUN THE FIRST STAGE MODEL
#   COMPUTING TIME IS ~12SEC (IN A 2.66GHz-4GBRAM PC UNDER WINDOWS)
####################################################################

# BUILT OBJECTS WHERE RESULTS WILL BE STORED:
#   ymat IS THE MATRIX FOR THE OUTCOME PARAMETERS
#   Slist IS THE LIST WITH (CO)VARIANCE MATRICES
ymat <- matrix(NA,m,df,dimnames=list(subcities,paste("spl",seq(df),sep="")))
Slist <- vector("list",m)
names(Slist) <- subcities

####################################################################
# RUN THE FIRST-STAGE ANALYSIS

system.time(
for(i in seq(m)) {

  # LOAD
  data <- subdata[[i]]

  # CREATE THE CENTERED SPLINE NB: KNOTS AND BOUNDARIES FIXED AT SAME VALUES
  # WARNING FOR PREDICTION BEYOND BOUNDARIES SUPPRESSED
  suppressWarnings(
    btmean05 <- onebasis(data$tmean05,type=type,degree=degree,
      knots=knots,bound=bound,cen=cen)
  )

  # RUN THE MODEL
  model <- glm(death ~ btmean05 + dow + ns(time,7*14),family=quasipoisson(),data)
	
  # EXTRACT AND SAVE THE RELATED COEF AND VCOV
  # WARNING FOR PREDICTION BEYOND BOUNDARIES SUPPRESSED
  suppressWarnings(
   predtmean05 <- crosspred(btmean05,model)
  )
  ymat[i,] <- predtmean05$coef
  Slist[[i]] <- predtmean05$vcov
})

#
