# Supplementary material for: Multivariate meta-analysis for non-linear and other multi-parameter associations
Source: Stat Med. 2012 Jul 16;31(29):3821–39. doi: 10.1002/sim.5471 (PMC3546395; doi:10.1002/sim.5471)
Supplement: Supplementary file 5 [file sim0031-3821-SD5.R]

####################################################################
# SUPPLEMENTARY WEB APPENDIX material:
#   "Multivariate meta-analysis for non-linear and other 
#     multi-parameter associations"
#   Gasparrini, Armstrong and Kenward
#   Statistics in Medicine 2012
####################################################################

####################################################################
# 1) RUN THE MODELS WITH mvmeta
#
# 2) CREATE BASIS VARIABLES USING onebasis, USED FOR PREDICTION
#
# 3) PREDICT THE OUTCOME PARAMETERS OVER SPECIFIC VALUES OF STUDY-LEVEL
#   COVARIATES USING predict (mvmeta),THEN RE-BUILD THE PREDICTED CURVE 
#   USING FOR THOSE crosspred AGAIN
#
# NOTE: THE USE OF dlnm FUNCTIONS FACILITATES PREDICTION AND PLOTTING
#
####################################################################

####################################################################
# PERFORM MULTIVARIATE META-ANALYSIS
####################################################################

# LOAD THE PACKAGES (mvmeta PACKAGE IS ASSUMED TO BE INSTALLED)
library(mvmeta)

# MULTIVARIATE META-ANALYSIS
mv <- mvmeta(ymat,Slist,method="ml")
summary(mv)

# MULTIVARIATE META-REGRESSION
(mvlat <- mvmeta(ymat~lat,Slist,submod,method="ml"))
(mvpurban <- mvmeta(ymat~purban,Slist,submod,method="ml"))
(mvphigh <- mvmeta(ymat~phigh,Slist,submod,method="ml"))
(mvppov <- mvmeta(ymat~ppov,Slist,submod,method="ml"))

# NB: IN VERSION 0.2.4, CONVERGENCE MAY BE INSPECTED USING THE ARGUMENT:
#   control=list(trace=6,REPORT=1)
# NB: LESS STRICT CONVERGENCE CRITERIA, USEFUL FOR HIGH DIMENSIONAL
#   MODELS, MAY BE SELECTED BY ADDING A reltol ARGUMENT, FOR EXAMPLE:
#   control=list(trace=6,REPORT=1,reltol=1e-3)

####################################################################
# CREATE BASIS FOR PREDICTION
####################################################################

# BASIS USED TO PREDICT TEMPERATURE, EQUAL TO THAT USED FOR ESTIMATION
#   NOTE: INTERNAL AND BOUNDARY KNOTS PLACED AT SAME VALUES AS IN ESTIMATION
#   NOTE: SPLINE CENTERED ON THE SAME VALUE AS IN ESTIMATION
tmean <- seq(bound[1],bound[2],length=30)
btmean <- onebasis(tmean,type=type,degree=degree,knots=knots,
  bound=bound,cen=cen)
 
####################################################################
# PREDICTION FROM MODELS
####################################################################

# USE OF crosspred TO PREDICT THE EFFECTS FOR THE CHOSEN VALUES

# PREDICTION FROM SIMPLE META-ANALYSES WITH NO PREDICTORS
cp <- crosspred(btmean,coef=coef(mv),vcov=vcov(mv),model.link="log",by=0.1)

# COMPUTE PREDICTION FOR MULTIVARIATE META-REGRESSION MODELS
#   1ST STEP: PREDICT THE OUTCOME PARAMETERS FOR SPECIFIC VALUES OF META-PREDICTOR
#   2ND STEP: PREDICT THE RELATIONSHIP AT CHOSEN VALUES GIVEN THE PARAMETERS

predlat <- predict(mvlat,data.frame(lat=percmod[,"lat"]),vcov=T)
cplat75 <- crosspred(btmean,coef=predlat[[1]]$fit,
  vcov=predlat[[1]]$vcov,model.link="log",by=0.1)
cplat25 <- crosspred(btmean,coef=predlat[[2]]$fit,
  vcov=predlat[[2]]$vcov,model.link="log",by=0.1)

predpurban <- predict(mvpurban,data.frame(purban=percmod[,"purban"]),vcov=T)
cppurban75 <- crosspred(btmean,coef=predpurban[[1]]$fit,
  vcov=predpurban[[1]]$vcov,model.link="log",by=0.1)
cppurban25 <- crosspred(btmean,coef=predpurban[[2]]$fit,
  vcov=predpurban[[2]]$vcov,model.link="log",by=0.1)

predphigh <- predict(mvphigh,data.frame(phigh=percmod[,"phigh"]),vcov=T)
cpphigh75 <- crosspred(btmean,coef=predphigh[[1]]$fit,
  vcov=predphigh[[1]]$vcov,model.link="log",by=0.1)
cpphigh25 <- crosspred(btmean,coef=predphigh[[2]]$fit,
  vcov=predphigh[[2]]$vcov,model.link="log",by=0.1)

predppov <- predict(mvppov,data.frame(ppov=percmod[,"ppov"]),vcov=T)
cpppov75 <- crosspred(btmean,coef=predppov[[1]]$fit,
  vcov=predppov[[1]]$vcov,model.link="log",by=0.1)
cpppov25 <- crosspred(btmean,coef=predppov[[2]]$fit,
  vcov=predppov[[2]]$vcov,model.link="log",by=0.1)

#
