# Supplementary material for: Multivariate meta-analysis for non-linear and other multi-parameter associations
Source: Stat Med. 2012 Jul 16;31(29):3821–39. doi: 10.1002/sim.5471 (PMC3546395; doi:10.1002/sim.5471)
Supplement: Supplementary file 6 [file sim0031-3821-SD6.R]

####################################################################
# SUPPLEMENTARY WEB APPENDIX material:
#   "Multivariate meta-analysis for non-linear and other 
#     multi-parameter associations"
#   Gasparrini, Armstrong and Kenward
#   Statistics in Medicine 2012
####################################################################

####################################################################
# MAP
####################################################################

# LOAD THE PACKAGES (ASSUMED TO BE INSTALLED)
library(maps)

pdf("map.pdf",width=8,height=4.5)
map("state",interior=F,mar=rep(1,4),col=grey(0.4))
map("state",boundary=F,lty=2,col=grey(0.6),add=T)
with(submod, points(-long,lat,pch=21,bg=grey(0.5),cex=1.3))
map.scale(ratio=F,cex=0.8)
dev.off()

####################################################################
# GENERATE TABLE 1 IN THE MANUSCRIPT
####################################################################

tab1 <- t(apply(submod[,c("meandeath","meantmean","mintmean","maxtmean","lat",
  "pop","purban","phigh","ppov","punem")],2,function(x) c(mean(x,na.rm=T),
  min(x,na.rm=T),quantile(x,c(0.25,0.75),na.rm=T),max(x,na.rm=T))))

dimnames(tab1) <- list(c("Average non-accidental mortality counts",
  "Mean temperature (Celsius)","Minimum temperature (Celsius)",
  "Maximum temperature (Celsius)",
  "Latitude (degree North)","Population size (x 100,000)",
  "Urbanized population (%)","Population with high education (%)",
  "Population living in poverty (%)","Population unemployed (%)"),
  c("Mean","Min","25%","75%","Max"))

tab1
library(xtable)
xtable(tab1,digits=1,align="l|rrrrr")

####################################################################
# TEMPERATURE RANGES
####################################################################

par(mar=c(5,6,4,1)+0.1)
layout(1)
plot(seq(-22,33,length=m),seq(m),type="n",yaxt="n",
  ylab="",xlab="Temperature range",main="Temperature ranges (C) - Lag 0-5")
axis(2,at=seq(m),labels=submod$name,las=1,cex.axis=0.7)
arrows(ranges[,1],seq(m),ranges[,2],seq(m),angle=90,length=0.05,code=3)
title(ylab="Cities",mgp=c(5,1,0))
abline(v=knots)
abline(v=bound,lty=2)
mtext("Vertical lines identify internal (continuous) and boundary (dashed) knots",
  cex=0.8)

####################################################################
# GENERATE FIRST PART OF TABLE 2 IN THE MANUSCRIPT
####################################################################

tab2 <- matrix(NA,7,12)
colnames(tab2) <- c("Q","df","p","I-square","AIC","BIC","stat","df","p",
  "stat","df","p")
rownames(tab2) <- c("intercept-only","with latitude","with % urban",
  "with % high education","with % poverty","rel intercept-only",
  "rel with latitude")

# FUNCTION TO COMPUTE THE STATISTICS FOR EACH MODEL
# THESE COMPUTATIONS ARE LIKELY TO BE REPLACED BY PROPER anova METHODS IN
#   FUTURE RELEASES OF THE PACKAGE
ftab <- function(m,mref=NULL) {
  # HETEROGENEITY AND IC STATS
  q <- qtest(m)
  het <- c(q$Q[1],q$df[1],q$pvalue[1],(q$Q[1]-q$df[1])/q$Q[1]*100,AIC(m),BIC(m))
  # LR TEST (ONLY FOR META-REGRESSION)
  if(!is.null(mref)) {
    lrstat <- -2*(logLik(mref)-logLik(m))[1]
    df <- attr(logLik(m),"df")-attr(logLik(mref),"df")
    pvalue <- 1-pchisq(lrstat,df)
    lr <- c(lrstat,df,pvalue)
  }
  # WALD TEST (ONLY FOR META-REGRESSION)
  if(!is.null(mref)) {
    coef <- coef(m)[-grep("Int",names(coef(m)))]
    vcov <- vcov(m)[-grep("Int",names(coef(m))),-grep("Int",names(coef(m)))]
    waldstat <- coef%*%solve(vcov)%*%coef
    df <- length(coef)
    pvalue <- 1-pchisq(waldstat,df)
    wald <- c(waldstat,df,pvalue)
  }
  # RESULTS
  if(!is.null(mref)) {
    return(c(het,lr,wald))
  } else return(c(het,rep(NA,6))) 
}

tab2[1,] <- ftab(mv)
tab2[2,] <- ftab(mvlat,mv)
tab2[3,] <- ftab(mvpurban,mv)
tab2[4,] <- ftab(mvphigh,mv)
tab2[5,] <- ftab(mvppov,mv)

####################################################################
# POOLED RELATIONSHIP
####################################################################

pdf("pooled.pdf",width=5.6,height=3.8)
# SET par OPTIONS
par(mar=c(5,4,1,1)+0.1,cex.axis=0.9)
layout(1)

plot(cp,"overall",col=1,lwd=2,ylab="RR",ylim=c(.9,1.3),xlim=c(-22,33),
  xlab="Temperature (C)")
points(round(knots,1),cp$allRRfit[as.character(round(knots,1))],pch=19,cex=0.6)

dev.off()

####################################################################
# BLUP
####################################################################

pdf("bluptot.pdf",width=11.2,height=3.8)
# SET par OPTIONS AND MULTIPANEL
par(mar=c(5,4,1,1)+0.1,cex.axis=0.9)
layout(matrix(1:2,1,2))

# PLOT OF AVERAGE AND CITY-SPECIFIC ESTIMATES
plot(cp,"overall",type="n",ci="n",ylab="RR",ylim=c(.9,1.3),xlim=c(-22,33),
  xlim=range(ranges),xlab="Temperature (C)")
for(i in seq(m)) {
  # WARNING FOR PREDICTION BEYOND BOUNDARIES SUPPRESSED
  suppressWarnings(
  lines(crosspred(btmean,coef=ymat[i,],vcov=Slist[[i]],model.link="log",
    from=ranges[i,1],to=ranges[i,2]),col=grey(0.8),lty=5)
  )
}
lines(cp,"overall",col=1,lwd=2)
abline(h=1)
mtext("Study-specific",cex=1.3)

# PLOT OF AVERAGE AND BLUP ESTIMATES
blup <- blup(mv,vcov=TRUE)
plot(cp,"overall",type="n",ci="n",ylab="RR",ylim=c(.9,1.3),xlim=c(-22,33),
  xlim=range(ranges),xlab="Temperature (C)")
for(i in seq(m)) {
  # WARNING FOR PREDICTION BEYOND BOUNDARIES SUPPRESSED
  suppressWarnings(
  lines(crosspred(btmean,coef=blup[[i]]$blup,vcov=blup[[i]]$vcov,
    model.link="log",from=ranges[i,1],to=ranges[i,2]),col=grey(0.8),lty=5)
  )
}
lines(cp,"overall",col=1,lwd=2)
abline(h=1)
mtext("BLUP",cex=1.3)

dev.off()

max <- rownames(submod)[which.max(submod$pop)]
min <- rownames(submod)[which.min(submod$pop)]

pdf("blupcity.pdf",width=11.2,height=3.8)
# SET par OPTIONS AND MULTIPANEL
par(mar=c(5,4,1,1)+0.1,cex.axis=0.9)
layout(matrix(1:2,1,2))

plot(cp,"overall",col=1,lwd=2,ylab="RR",ylim=c(.9,1.3),xlim=c(-22,33),ci="n",
  xlab="Temperature (C)")
lines(tmean,exp(btmean%*%ymat[max,]),lty=4)
lines(tmean,exp(btmean%*%blup[[max]]$blup),lty=5)
mtext(NMMAPSmod[max,]$name,cex=1.3)
legend("top",c("Population-average","First-stage","BLUP"),lty=c(1,4,5),
  lwd=c(2,1,1),cex=0.8,inset=0.1,bty="n")

plot(cp,"overall",col=1,lwd=2,ylab="RR",ylim=c(.9,1.3),xlim=c(-22,33),ci="n",
  xlab="Temperature (C)")
lines(tmean,exp(btmean%*%ymat[min,]),lty=4)
lines(tmean,exp(btmean%*%blup[[min]]$blup),lty=5)
mtext(NMMAPSmod[min,]$name,cex=1.3)
legend("top",c("Population-average","First-stage","BLUP"),lty=c(1,4,5),
  lwd=c(2,1,1),cex=0.8,inset=0.1,bty="n")

dev.off()

####################################################################
# META-REGRESSION
####################################################################

pdf("metareg.pdf",width=11.2,height=7.6)
# SET par OPTIONS AND MULTIPANEL
par(mar=c(5,4,1,1)+0.1,cex.axis=0.9)
layout(matrix(1:4,2,2,byrow=TRUE))

plot(cplat75,"overall",type="n",ylab="RR",ylim=c(.9,1.3),xlim=c(-22,33),
  xlab="Temperature (C)",ci.arg=list(density=20,col=grey(0.7)))
lines(cplat25,"overall",col=1,lty=5,lwd=2,ci="area",
  ci.arg=list(density=20,angle=-45,col=grey(0.7)))
lines(cplat75,"overall",col=1,lty=4,lwd=2)
abline(h=1)
legend("top",paste(percmod[,"lat"]),lty=c(4,5),lwd=2,cex=1,inset=0.1,bty="n",
  title="Latitude (degree North)")

plot(cppurban75,"overall",type="n",ylab="RR",ylim=c(.9,1.3),xlim=c(-22,33),
  xlab="Temperature (C)",ci.arg=list(density=20,col=grey(0.7)))
lines(cppurban25,"overall",col=1,lty=5,lwd=2,ci="area",
  ci.arg=list(density=20,angle=-45,col=grey(0.7)))
lines(cppurban75,"overall",col=1,lty=4,lwd=2)
abline(h=1)
legend("top",paste(percmod[,"purban"]),lty=c(4,5),lwd=2,cex=1,inset=0.1,bty="n",
  title="Urban population (%)")

plot(cpphigh75,"overall",type="n",ylab="RR",ylim=c(.9,1.3),xlim=c(-22,33),
  xlab="Temperature (C)",ci.arg=list(density=20,col=grey(0.7)))
lines(cpphigh25,"overall",col=1,lty=5,lwd=2,ci="area",
  ci.arg=list(density=20,angle=-45,col=grey(0.7)))
lines(cpphigh75,"overall",col=1,lty=4,lwd=2)
abline(h=1)
legend("top",paste(percmod[,"phigh"]),lty=c(4,5),lwd=2,cex=1,inset=0.1,bty="n",
  title="High education (%)")

plot(cpppov75,"overall",type="n",ylab="RR",ylim=c(.9,1.3),xlim=c(-22,33),
  xlab="Temperature (C)",ci.arg=list(density=20,col=grey(0.7)))
lines(cpppov25,"overall",col=1,lty=5,lwd=2,ci="area",
  ci.arg=list(density=20,angle=-45,col=grey(0.7)))
lines(cpppov75,"overall",col=1,lty=4,lwd=2)
abline(h=1)
legend("top",paste(percmod[,"ppov"]),lty=c(4,5),lwd=2,cex=1,inset=0.1,bty="n",
  title="Living in poverty (%)")

dev.off()

#
