# Supplementary material for: Multivariate meta-analysis for non-linear and other multi-parameter associations
Source: Stat Med. 2012 Jul 16;31(29):3821–39. doi: 10.1002/sim.5471 (PMC3546395; doi:10.1002/sim.5471)
Supplement: Supplementary file 8 [file sim0031-3821-SD8.R]

####################################################################
# SUPPLEMENTARY WEB APPENDIX material:
#   "Multivariate meta-analysis for non-linear and other 
#     multi-parameter associations"
#   Gasparrini, Armstrong and Kenward
#   Statistics in Medicine 2012
####################################################################

####################################################################
# ADDITIONAL RESULTS INCLUDED IN THE ANALYSIS
####################################################################

####################################################################
# KNOTS POSITION
####################################################################
knots
bound

####################################################################
# MINIMUM MORTALITY POINT
####################################################################

# ON ABSOLUTE SCALE
cp$predvar[which.min(cp$allRRfit)]

# ON RELATIVE SCALE
names(perctmean)[which.min(cprel$allRRfit)]

####################################################################
# PREDICTED AVERAGE RR FOR -10 AND 29C
####################################################################

with(cp,cbind(allRRfit,allRRlow,allRRhigh)["-10",])
with(cp,cbind(allRRfit,allRRlow,allRRhigh)["29",])

####################################################################
# POPULATION AND DAILY MORTALITY IN CHICAGO AND MUSKEGON
####################################################################

submod["chic","pop"]*10^5 ; mean(subdata[["chic"]]$death)
submod["musk","pop"]*10^5 ; mean(subdata[["musk"]]$death)

####################################################################
# PREDICTED AVERAGE RR FOR 29C, AT 25TH-75TH PERCENTILES OF LATITUDE
####################################################################

with(cplat25,cbind(allRRfit,allRRlow,allRRhigh)["29",])
with(cplat75,cbind(allRRfit,allRRlow,allRRhigh)["29",])

####################################################################
# MULTIVARIABLE MULTIVARIATE META-REGRESSION
####################################################################

# RUN THE MODEL WITH URBANIZED POPULATION AND PERCENTAGE OF URBANIZED POPULATION
(mvmulti <- mvmeta(ymat~lat+purban,Slist,submod,method="ml"))

# PREDICT THE ASSOCIATION FOR THE INTER-QUARTILE RANGE OF PURBAN, AT MEAN LAT
predmod <- data.frame(purban=percmod[,"purban"],lat=mean(submod$lat))
predmulti <- predict(mvmulti,predmod,vcov=T)
cpmulti75 <- crosspred(btmean,coef=predmulti[[1]]$fit,
  vcov=predmulti[[1]]$vcov,model.link="log",by=0.5)
cpmulti25 <- crosspred(btmean,coef=predmulti[[2]]$fit,
  vcov=predmulti[[2]]$vcov,model.link="log",by=0.5)

# PLOT
par(mar=c(5,4,2,1)+0.1,cex.axis=0.7)
layout(1)
plot(cpmulti75,"overall",type="n",ylab="RR",ylim=c(.9,1.3),xlim=c(-22,33),
  xlab="Temperature (C)",ci.arg=list(density=20,col=grey(0.7)))
lines(cpmulti25,"overall",col=1,lty=5,lwd=2,ci="area",
  ci.arg=list(density=20,angle=-45,col=grey(0.7)))
lines(cpmulti75,"overall",col=1,lty=4,lwd=2)
abline(h=1)
legend("top",paste(predmod[,"purban"]),lty=c(4,5),lwd=2,cex=1,inset=0.1,bty="n",
   title="Urban population (%)")
abline(h=1)
mtext("Controlled for the effect of latitude",cex=0.75)

####################################################################
# COMPARISON ML-REML
####################################################################

# RUN THE MODEL WITH REML
(mvreml <- mvmeta(ymat,Slist,method="reml"))
cpreml <- crosspred(btmean,coef=coef(mvreml),vcov=vcov(mvreml),
  model.link="log",by=0.5)

# COMPARISON OF STANDARD ERRORS
(sqrt(diag(vcov(mvreml))) - sqrt(diag(vcov(mv)))) / sqrt(diag(vcov(mv))) * 100

# COMPARISON OF CURVES AND CI
par(mar=c(5,4,2,1)+0.1,cex.axis=0.7)
layout(1)
plot(cp,"overall",ci="lines",col=2,ylab="RR",ylim=c(.9,1.3),xlim=c(-22,33),
  xlab="Temperature (C)")
lines(cpreml,"overall",ci="lines",col=4)
legend("top",c("ML","REML"),col=c(2,4),lty=1)

####################################################################
# CORRELATIONS
####################################################################

# IN FIRST-STAGE ESTIMATES
cor(ymat)

# BETWEEN-STUDY CORRELATIONS FROM MODEL
cov2cor(mv$Psi)

#
