# Supplementary material for: Multivariate meta-analysis for non-linear and other multi-parameter associations
Source: Stat Med. 2012 Jul 16;31(29):3821–39. doi: 10.1002/sim.5471 (PMC3546395; doi:10.1002/sim.5471)
Supplement: Supplementary file 13 [file sim0031-3821-SD13.txt]

−20 −10 0 10 20 30
0.9
1.0
1.1
1.2
1.3
Temperature (C)
RR
4 knots
3 knots
