# Supplementary material for: Multivariate meta-analysis for non-linear and other multi-parameter associations
Source: Stat Med. 2012 Jul 16;31(29):3821–39. doi: 10.1002/sim.5471 (PMC3546395; doi:10.1002/sim.5471)
Supplement: Supplementary file 14 [file sim0031-3821-SD14.txt]

Research Article
Statistics
in Medicine
Received XXXX
(www.interscience.wiley.com) DOI: 10.1002/sim.0000
Supplementary Web Appendix for:
“Multivariate meta-analysis for non-linear and
other multi-parameter associations”
A. Gasparrinia,b y, B. Armstronga, M. G. Kenwardb
This web appendix contains some information on the estimation procedures adopted in the R package mvmeta (version
0.2.4), used to perform the analysis illustrated in the manuscript, and details on the related R code also provided as
supplementary material. The package is under constant development, and some changes are likely to occur in future
releases. In particular, the usage of existing functions may be modified, although portability of the existing code in future
versions will be preserved whenever possible. An updated version can be found at the first author’s personal web page.
For further information, type help(’mvmeta-package’) in R.
A. Details about estimation procedures
In this section we provide some additional details on the estimation algorithms used in the current version of the package
mvmeta, already discussed in Section 4.2 of the manuscript. As already mentioned, the unknown parameters to be
estimated are  and, for random-effects meta-analytic models,  , which uniquely define the components of the between-
study (co)variance matrix  .
The current implementation of mvmeta only supports an unstructured form for  , although options for additional
structures are expected to be added in the future versions. Actually, here  is expressed in term of its Cholesky
decomposition, with  = RTR, in order to assure positive-definiteness, and  corresponds to the k(k + 1)=2 upper-
triangular terms of R. For computational convenience, the problem is re-arranged taking a second Cholesky decomposition
of the marginal (co)variance matrix  i = UTi Ui. The generalized least square problem in Eq. 7 of the manuscript,
applied to obtain the conditional estimate of the fixed-effect coefficients  , is then re-arranged as a simple least square fit
procedure, carried out by minimizing the modified objective function  =
P
i jU
 T
i ^^i  U
 T
i
~Xi j. An appropriate QR
decomposition of the transformed objects U Ti ^^ and U
 T
i
~X is performed to guarantee stability. The related (co)variance
matrix V (^^) is also derived. See [1, pag. 13 and 49] for details.
The procedure above is used for fitting fixed-effect meta-analytic models. The random-effect counterparts are also
specified in terms of the (co)variance components  , and estimation is performed using iterative algorithms. As mentioned
in the manuscript, ML models are fitted through a profiled (concentrated) likelihood approach, specifying the objective
function ‘() in Eq. 6 of the manuscript in terms of  only, while the conditional estimate  () is computed as above,
and plugged in at each iteration [2, Chapter 2]. Estimation of models fitted through REML follows the same lines, using
the objective function ‘R( ) in Eq. 8 of the manuscript. By excluding the parameters for the fixed part of the model, this
method reduces the dimensionality of the optimization problem, in particular for meta-regression models, with obvious
computational advantages.
a Medical Statistics Department, London School of Hygiene and Tropical Medicine
b Social and Environmental Health Research Department, London School of Hygiene and Tropical Medicine
 Correspondence to: Antonio Gasparrini, London School of Hygiene and Tropical Medicine, Keppel Street, London WC1E 7HT, UK.
y E-mail: antonio.gasparrini@lshtm.ac.uk
Contract/grant sponsor: Medical Research Council (UK), grants G0701030 and G1002296
Statist. Med. 2011, 00 1–2 Copyright c 2011 John Wiley & Sons, Ltd.
Prepared using simauth.cls [Version: 2010/03/10 v3.00]Statistics
in Medicine A. Gasparrini, B. Armstrong and M. G. Kenward
In the current implementation of mvmeta, the maximization of the objective functions is obtained through a quasi-
Newton iterative algorithm, a variation of the Newton-Raphson method [3], exploiting the built-in R function optim().
Briefly, in the quasi-approach, the computation of the updated guess only requires the vector of first partial derivative of
‘() or ‘R() with respect to  , while using an approximation of the inverse of the Hessian, the matrix of second partial
derivative, obtained from previous iterations. The equations for the vectors of first partial derivatives are provided in [4].
Convergence of Newton methods is heavily dependent on optimal starting values  [0]: these are provided by performing
few runs of an iterative generalized least square algorithm [5, 6].
Missing values in the estimated outcome parameters or (co)variance matrix for study i are naturally handled in the
optimization algorithms by excluding the corresponding entries of ^^i and rows of ~Xi, although no missing parameter or
element of the (co)variance matrices occurs in the analysis proposed in this paper.
B. The R code
The R scripts provided as supplementary material reproduce all the results illustrated in the manuscript, figures included.
Although the code could have been written in a more concise and faster version, we have privileged clarity here. The R
packages mvmeta, dlnm, tsModel, maps and NMMAPSlite, available in the R CRAN, need to be installed. The scripts
are meant to be run consecutively. An updated version can be found at the first author’s personal web page.
The first script is used to generate the data, producing a list of databases for the 108 NMMAPS cities and a database
with the city-level meta-predictors used in multivariate meta-regression models. Additional meta-variables have been
included, so the reader can extend the investigation. Note that the script takes several minutes to complete, as the data are
downloaded by an external repository.
The second script selects the subset of 20 cities included in the analysis and defines some useful quantities.
The third script performs the model selection based on Q-AIC and identify the knots and df for the best model.
The fourth script performs the first-stage time-series Poisson model. It first produces the basis matrix for temperature
using the function onebasis() in the package dlnm. Although this package is expressly meant to be used for distributed
lag (non-linear) models, it is applied here to produce the basis for the temperature spline, which is automatically
centered and conveniently lagged. In addition, as described below, other functions in the package dlnm help extracting
the parameters from the fitted model, and facilitates the prediction and plotting of the estimated exposure-response
relationships. After the Poisson models are fitted, the estimated parameters for temperature are extracted and stored,
together with associated (co)variance matrices.
The fifth scripts runs the second-stage models, namely multivariate meta-analyses and meta-regressions, and computes
the predicted effects. This step is carried out through the functions in mvmeta and dlnm. After the models have been
fitted through the function mvmeta(), basis matrices are created to obtain the predictions for a set of values in a
specific range of temperature, built by onebasis() using the same specifications as in the original basis used for
estimation. The prediction of the average curve is computed through the function crosspred(), including the estimated
outcome parameters from multivariate meta-analytic models. For meta-regression models, outcomes parameters and
associated (co)variance matrices for specific percentiles of the meta-variables are predicted through the method function
predict() for mvmeta objects, before the association is predicted on the original scale through crosspred().
The sixth script produces the main results illustrated in the manuscript, including tables and the figures, conveniently
saved as pdf files. The code exploits the plot() and lines() method functions for objects crosspred where the
predictions have been saved, which facilitates the graphical representation.
The seventh script performs the analysis using a relative scale of temperature.
The eighth script provides additional results presented in the manuscript, in particular the comparison with REML
models and results from multivariable multivariate meta-regression.
References
1. Wood SN. Generalized Additive Models: an Introduction with R. Chapman & Hall/CRC, 2006.
2. Pinheiro JC, Bates DM. Mixed-Effects Models in S and S-PLUS. Springer Verlag: New York, 2000.
3. Nocedal J, Wright SJ. Numerical Optimization. Springer: New York, 2006.
4. Lindstrom MJ, Bates DM. Newton-Raphson and EM algorithms for linear mixed-effects models for repeated-measures data. Journal of the American
Statistical Association 1988; 83(404):1014–1022.
5. Goldstein H. Multilevel mixed linear model analysis using iterative generalized least squares. Biometrika 1986; 73(1):43.
6. Goldstein H. Restricted unbiased iterative generalized least-squares estimation. Biometrika 1989; 76(3):622.
2 www.sim.org Copyright c 2011 John Wiley & Sons, Ltd. Statist. Med. 2011, 00 1–2
Prepared using simauth.cls
